# Supplementary material for: Microorganisms as bio‐filters to mitigate greenhouse gas emissions from high‐altitude permafrost revealed by nanopore‐based metagenomics
Source: Imeta. 2022 May 8;1(2):e24. doi: 10.1002/imt2.24 (PMC10989947; doi:10.1002/imt2.24)
Supplement: Supplementary file 2 — Supporting information. [file IMT2-1-e24-s001.xlsx]

## Sheet: Table S1
Table S1. Permafrost soils physicochemical properties in the Qilian Mountain
sites	season	altitude	pH	TN	NH4+-N	NO3--N	NO2--N	TP	TOC
		m		(mg/kg)	(mg/kg)	(mg/kg)	(mg/kg)	(mg/kg)	(%)
HP3000	summer	3000	6.79	6.11×103	29.7	8.47	0.89	896	7.32
HP3500	summer	3500	6.01	1.01×104	3.32	320	0.59	1.02×103	15
HP3500-W	winter	3500	6.41	7.81×104	18	8.23	0.21	365	12.5
HP4000	summer	4000	6.07	4.38×103	4.74	0.51	ND	506	6.95

## Sheet: Table S2
Table S2. Information of the sequencing data
Sample	Clean fasta datasize (Gb)	Total reads	Total bases (bp)	Min sequence length (bp)	Max sequence length (bp)	Average sequence length (bp)	N50 length (bp)
HP3000	9.8	3923432	9825387114	855	347069	2504	2899
HP3500	5.2	1375351	5258625700	871	510592	3823	5146
HP3500-W	0.7	269780	631574284	868	163876	2341	2671
HP4000	6.2	2255543	6107800585	834	1032096	2708	3212

## Sheet: Table S3
Table S3. The evaluation information of real sequencing data of isolated strains
genome name	Phylum	Clean fasta datasize (Mb)	Total reads	Total bases (bp)	Average sequence length (bp)	N50 length (bp)	Average number of frame shift per kilobyte	KO precise	KO recall	Data source
4P1	Firmicutes	254	57812	252772707	4372	10709	28.8051	0.930238	0.943429	Self sequencing
D100	Proteobacteria	288	68689	286260313	4167	8628	28.4715	0.947998	0.94765	Self sequencing
Eff2	Proteobacteria	59	24234	56273079	2322	15707	30.4001	0.889442	0.705752	Self sequencing
Eff7	Proteobacteria	415	98110	413165969	4211	9760	24.9142	0.946639	0.959358	Self sequencing
H1	Proteobacteria	100	21426	99709192	4653	14419	31.1195	0.933579	0.850055	Self sequencing
H2	Firmicutes	164	94556	154089073	1629	2637	30.0929	0.871451	0.792614	Self sequencing
H3	Proteobacteria	72	28927	69120443	2389	8412	30.4231	0.944869	0.882032	Self sequencing
R2	Proteobacteria	243	81990	237941809	2902	12263	31.6651	0.977548	0.974525	Self sequencing
real_SAMN10819801_nanopore_00	Proteobacteria	348	25313	358145474	14148	26671	28.2474	0.991696	0.983561	http://www.doi.org/10.26180/5df6f5d06cf04
real_SAMN10819801_nanopore_03	Proteobacteria	252	18213	258573148	14197	26671	28.3411	0.991536	0.977145	http://www.doi.org/10.26180/5df6f5d06cf05
real_SAMN10819847_nanopore_00	Proteobacteria	206	20798	211859197	10187	20052	22.4345	0.990643	0.992947	http://www.doi.org/10.26180/5df6f5d06cf06
real_SAMN10819847_nanopore_09	Proteobacteria	211	21263	216578458	10186	20059	22.1359	0.990871	0.992555	http://www.doi.org/10.26180/5df6f5d06cf07
real_SAMN10819815_nanopore_00	Proteobacteria	274	19680	281374774	14298	27626	24.0422	0.993433	0.996558	http://www.doi.org/10.26180/5df6f5d06cf08
real_SAMN10819815_nanopore_05	Proteobacteria	226	16171	231688611	14327	27879	24.0951	0.993621	0.993117	http://www.doi.org/10.26180/5df6f5d06cf09
real_SAMN10819813_nanopore_04	Proteobacteria	293	22494	301371974	13398	21983	24.714	0.993702	0.994569	http://www.doi.org/10.26180/5df6f5d06cf10
real_SAMN10819813_nanopore_05	Proteobacteria	253	19483	260398929	13365	21819	24.6307	0.993185	0.994182	http://www.doi.org/10.26180/5df6f5d06cf11
real_SAMN10819807_nanopore_04	Proteobacteria	283	19652	291342347	14825	29228	27.3537	0.986151	0.98091	http://www.doi.org/10.26180/5df6f5d06cf12
real_SAMN10819807_nanopore_07	Proteobacteria	298	20655	305985587	14814	29303	27.3504	0.986102	0.981722	http://www.doi.org/10.26180/5df6f5d06cf13
real_SAMN10819805_nanopore_02	Proteobacteria	240	13064	246406691	18862	31403	25.2842	0.986543	0.98021	http://www.doi.org/10.26180/5df6f5d06cf14
real_SAMN10819805_nanopore_09	Proteobacteria	229	12453	234946446	18867	31372	25.2772	0.986365	0.98021	http://www.doi.org/10.26180/5df6f5d06cf15

## Sheet: Table S4
Table S4. The evaluation information of mock nanopore data generated from NCBI genome database
No.	Phylum	Precision	Recall	Phylum	Precision	Recall	Phylum	Precision	Recall	Phylum	Precision	Recall	Phylum	Precision	Recall	Phylum	Precision	Recall	Phylum	Precision	Recall	Phylum	Precision	Recall	Phylum	Precision	Recall
1	Actinobacteria	0.36697	0.99005	Proteobacteria	0.848361	0.622807	Bacteroidetes	0.523825	0.9328	Cyanobacteria	0.555788	0.972769	Chloroflexi	0.491468	0.934211	Firmicutes	0.861248	0.776829	Acidobacteria	0.657241	0.882968	Nitrospirae	0.818288	0.679272	Chlamydiae	0.809816	0.738764
2	Actinobacteria	0.450257	0.96063	Proteobacteria	0.89613	0.776812	Bacteroidetes	0.627625	0.94932	Cyanobacteria	0.677889	0.969412	Chloroflexi	0.682205	0.812963	Firmicutes	0.869801	0.707036	Acidobacteria	0.767442	0.627551	Nitrospirae	0.827673	0.686502	Chlamydiae	0.811508	0.771186
3	Actinobacteria	0.763448	0.944919	Proteobacteria	0.876611	0.728337	Bacteroidetes	0.631161	0.926535	Cyanobacteria	0.746063	0.967641	Chloroflexi	0.759868	0.554795	Firmicutes	0.870339	0.761468	Acidobacteria	0.809847	0.645812	Nitrospirae	0.839752	0.664296	Chlamydiae	0.826552	0.757925
4	Actinobacteria	0.763913	0.937662	Proteobacteria	0.863139	0.708333	Bacteroidetes	0.672046	0.924945	Cyanobacteria	0.788762	0.757865	Chloroflexi	0.782123	0.708955	Firmicutes	0.876753	0.771218	Acidobacteria	0.813498	0.678013	Nitrospirae	0.842239	0.677843	Chlamydiae	0.843943	0.777465
5	Actinobacteria	0.804489	0.968553	Proteobacteria	0.842105	0.746575	Bacteroidetes	0.808811	0.658676	Cyanobacteria	0.793682	0.914763	Chloroflexi	0.808511	0.689852	Firmicutes	0.879553	0.77512	Acidobacteria	0.81715	0.636746	Nitrospirae	0.844756	0.74938	Chlamydiae	0.846154	0.75
6	Actinobacteria	0.841146	0.700826	Proteobacteria	0.866667	0.749478	Bacteroidetes	0.810479	0.69697	Cyanobacteria	0.801904	0.717476	Chloroflexi	0.809559	0.668577	Firmicutes	0.88434	0.819742	Acidobacteria	0.821405	0.669251	Nitrospirae	0.846438	0.675
7	Actinobacteria	0.846447	0.737705	Proteobacteria	0.890667	0.768627	Bacteroidetes	0.812808	0.669856	Cyanobacteria	0.805572	0.725664	Chloroflexi	0.816227	0.714017	Firmicutes	0.884495	0.790203	Acidobacteria	0.829727	0.64232	Nitrospirae	0.848556	0.700708
8	Actinobacteria	0.848057	0.627826	Proteobacteria	0.874005	0.744186	Bacteroidetes	0.813743	0.693955	Cyanobacteria	0.821705	0.703069	Chloroflexi	0.817481	0.669989	Firmicutes	0.885822	0.818182	Acidobacteria	0.83104	0.685685	Nitrospirae	0.853486	0.684962
9	Actinobacteria	0.851897	0.719298	Proteobacteria	0.839959	0.711538	Bacteroidetes	0.817556	0.712963	Cyanobacteria	0.825028	0.768769	Chloroflexi	0.821716	0.758427	Firmicutes	0.886027	0.754933	Acidobacteria	0.839297	0.68219	Nitrospirae	0.857374	0.66535
10	Actinobacteria	0.854189	0.757622	Proteobacteria	0.896739	0.753298	Bacteroidetes	0.818267	0.702668	Cyanobacteria	0.825067	0.755349	Chloroflexi	0.824342	0.722479	Firmicutes	0.887509	0.806056	Acidobacteria	0.841791	0.664207
11	Actinobacteria	0.860749	0.656022	Proteobacteria	0.904641	0.78882	Bacteroidetes	0.82014	0.676044	Cyanobacteria	0.828536	0.760304	Chloroflexi	0.829164	0.673872	Firmicutes	0.888942	0.794333	Acidobacteria	0.844504	0.697941
12	Actinobacteria	0.861799	0.728188	Proteobacteria	0.930189	0.7514	Bacteroidetes	0.820305	0.703356	Cyanobacteria	0.830394	0.759003	Chloroflexi	0.829404	0.732965	Firmicutes	0.894022	0.777884
13	Actinobacteria	0.862312	0.658228	Proteobacteria	0.928765	0.761589	Bacteroidetes	0.822292	0.719665	Cyanobacteria	0.83112	0.768218	Chloroflexi	0.829649	0.716612	Firmicutes	0.906714	0.831138
14	Actinobacteria	0.868106	0.614958	Proteobacteria	0.89154	0.736954	Bacteroidetes	0.824156	0.72439	Cyanobacteria	0.832284	0.746452	Chloroflexi	0.830214	0.756098	Firmicutes	0.907442	0.823068
15	Actinobacteria	0.87045	0.724432	Proteobacteria	0.878354	0.649701	Bacteroidetes	0.82682	0.700745	Cyanobacteria	0.834672	0.784091	Chloroflexi	0.832659	0.711927	Firmicutes	0.913767	0.835897
16	Actinobacteria	0.872394	0.637765	Proteobacteria	0.965099	0.921029	Bacteroidetes	0.829032	0.689655	Cyanobacteria	0.839688	0.767241	Chloroflexi	0.835153	0.695251	Firmicutes	0.913971	0.806378
17	Actinobacteria	0.874118	0.645202	Proteobacteria	0.956501	0.915194	Bacteroidetes	0.829918	0.66884	Cyanobacteria	0.839736	0.766355	Chloroflexi	0.835435	0.721519	Firmicutes	0.918992	0.83263
18	Actinobacteria	0.878141	0.651639	Proteobacteria	0.921012	0.826307	Bacteroidetes	0.830827	0.704545	Cyanobacteria	0.840389	0.725893	Chloroflexi	0.837989	0.714026	Firmicutes	0.919134	0.804928
19	Actinobacteria	0.878147	0.716398	Proteobacteria	0.884236	0.728827	Bacteroidetes	0.831601	0.704154	Cyanobacteria	0.841945	0.749153	Chloroflexi	0.838253	0.702417	Firmicutes	0.923348	0.823928
20	Actinobacteria	0.879195	0.626682	Proteobacteria	0.912014	0.729412	Bacteroidetes	0.831641	0.703143	Cyanobacteria	0.842929	0.758252	Chloroflexi	0.839266	0.684814	Firmicutes	0.925606	0.80848
21	Actinobacteria	0.881404	0.630964	Proteobacteria	0.913565	0.75195	Bacteroidetes	0.832068	0.676368	Cyanobacteria	0.844751	0.740942	Chloroflexi	0.840559	0.738657	Firmicutes	0.928941	0.834806
22	Actinobacteria	0.882647	0.669304	Proteobacteria	0.958198	0.865649	Bacteroidetes	0.837583	0.662275	Cyanobacteria	0.845122	0.757925	Chloroflexi	0.841389	0.959335	Firmicutes	0.931466	0.864376
23	Actinobacteria	0.882779	0.700315	Proteobacteria	0.890572	0.720544	Bacteroidetes	0.837739	0.670616	Cyanobacteria	0.846402	0.765877	Chloroflexi	0.842336	0.705128	Firmicutes	0.931662	0.855465
24	Actinobacteria	0.883394	0.708719	Proteobacteria	0.894017	0.71364	Bacteroidetes	0.837895	0.652796	Cyanobacteria	0.848688	0.787645	Chloroflexi	0.842697	0.71243	Firmicutes	0.936486	0.84787
25	Actinobacteria	0.884882	0.70998	Proteobacteria	0.9121	0.716867	Bacteroidetes	0.838477	0.665885	Cyanobacteria	0.85	0.763699	Chloroflexi	0.848739	0.733826	Firmicutes	0.938871	0.800466
26	Actinobacteria	0.884956	0.717684	Proteobacteria	0.894553	0.774121	Bacteroidetes	0.83993	0.716889	Cyanobacteria	0.855326	0.679838	Chloroflexi	0.848921	0.738007	Firmicutes	0.939662	0.805378
27	Actinobacteria	0.885027	0.674101	Proteobacteria	0.878842	0.643571	Bacteroidetes	0.840237	0.707006	Cyanobacteria	0.856246	0.739399	Chloroflexi	0.849448	0.754991	Firmicutes	0.942597	0.870531
28	Actinobacteria	0.885367	0.694718	Proteobacteria	0.950368	0.857959	Bacteroidetes	0.841064	0.709467	Cyanobacteria	0.857322	0.781316	Chloroflexi	0.849932	0.746789	Firmicutes	0.9513	0.862286
29	Actinobacteria	0.885563	0.691548	Proteobacteria	0.900713	0.732444	Bacteroidetes	0.841424	0.661224	Cyanobacteria	0.857461	0.74591	Chloroflexi	0.850914	0.739526	Firmicutes	0.954588	0.870968
30	Actinobacteria	0.886434	0.715661	Proteobacteria	0.904601	0.811715	Bacteroidetes	0.84152	0.675481	Cyanobacteria	0.857984	0.703593	Chloroflexi	0.851332	0.743119	Firmicutes	0.957302	0.858559
31	Actinobacteria	0.887082	0.723788	Proteobacteria	0.887122	0.687543	Bacteroidetes	0.842742	0.718277	Cyanobacteria	0.858394	0.724873	Chloroflexi	0.851695	0.729927	Firmicutes	0.957623	0.863148
32	Actinobacteria	0.887287	0.694755	Proteobacteria	0.90295	0.731659	Bacteroidetes	0.844543	0.705825	Cyanobacteria	0.858839	0.726522	Chloroflexi	0.8529	0.748175	Firmicutes	0.975236	0.872922
33	Actinobacteria	0.887619	0.733426	Proteobacteria	0.918812	0.768221	Bacteroidetes	0.846697	0.711599	Cyanobacteria	0.86008	0.774725	Chloroflexi	0.853994	0.765152
34	Actinobacteria	0.888104	0.614253	Proteobacteria	0.932941	0.786269	Bacteroidetes	0.846899	0.711561	Cyanobacteria	0.862135	0.714419	Chloroflexi	0.85462	0.744102
35	Actinobacteria	0.888263	0.721292	Proteobacteria	0.931818	0.786255	Bacteroidetes	0.846975	0.723449	Cyanobacteria	0.862995	0.756438	Chloroflexi	0.855282	0.719178
36	Actinobacteria	0.888889	0.674107	Proteobacteria	0.932394	0.827055	Bacteroidetes	0.847486	0.678768	Cyanobacteria	0.863167	0.766332	Chloroflexi	0.859397	0.730275
37	Actinobacteria	0.89011	0.712308	Proteobacteria	0.928182	0.813578	Bacteroidetes	0.848196	0.722707	Cyanobacteria	0.863868	0.770855	Chloroflexi	0.861777	0.75947
38	Actinobacteria	0.8908	0.604093	Proteobacteria	0.960568	0.878444	Bacteroidetes	0.849483	0.660047	Cyanobacteria	0.865829	0.774708	Chloroflexi	0.864793	0.757974
39	Actinobacteria	0.89263	0.692695	Proteobacteria	0.972309	0.90455	Bacteroidetes	0.849658	0.685286	Cyanobacteria	0.867387	0.702864	Chloroflexi	0.869908	0.769373
40	Actinobacteria	0.892791	0.721847	Proteobacteria	0.968773	0.892301	Bacteroidetes	0.85	0.710291	Cyanobacteria	0.87058	0.771704	Chloroflexi	0.870677	0.720887
41	Actinobacteria	0.894134	0.705334	Proteobacteria	0.979756	0.926534	Bacteroidetes	0.855222	0.707169	Cyanobacteria	0.879495	0.787425	Chloroflexi	0.870739	0.729583
42	Actinobacteria	0.895439	0.680929	Proteobacteria	0.988939	0.925972	Bacteroidetes	0.855778	0.702254	Cyanobacteria	0.882463	0.706559
43	Actinobacteria	0.905446	0.748441	Proteobacteria	0.987579	0.936442	Bacteroidetes	0.856155	0.691457	Cyanobacteria	0.889957	0.751111
44	Actinobacteria	0.908703	0.793317	Proteobacteria	0.989545	0.931034	Bacteroidetes	0.856639	0.715596	Cyanobacteria	0.890841	0.757634
45	Actinobacteria	0.910983	0.708696	Proteobacteria	0.987974	0.92775	Bacteroidetes	0.857143	0.74896
46	Actinobacteria	0.911191	0.754509	Proteobacteria	0.977584	0.922099	Bacteroidetes	0.857406	0.719801
47	Actinobacteria	0.9136	0.776498	Proteobacteria	0.986573	0.921888	Bacteroidetes	0.860918	0.713123
48	Actinobacteria	0.9144	0.783352	Proteobacteria	0.991069	0.927383	Bacteroidetes	0.863341	0.737903
49	Actinobacteria	0.924537	0.711656	Proteobacteria	0.981086	0.919661	Bacteroidetes	0.865476	0.704893
50	Actinobacteria	0.924824	0.786773	Proteobacteria	0.983362	0.925181	Bacteroidetes	0.871976	0.719849
51	Actinobacteria	0.925337	0.848692	Proteobacteria	0.990564	0.934656	Bacteroidetes	0.880531	0.763006
52	Actinobacteria	0.929252	0.757387	Proteobacteria	0.991607	0.940583
53	Actinobacteria	0.934254	0.761149	Proteobacteria	0.991851	0.935285
54	Actinobacteria	0.935005	0.766094	Proteobacteria	0.991207	0.93858
55	Actinobacteria	0.936066	0.761941	Proteobacteria	0.992232	0.936906
56	Actinobacteria	0.937364	0.76131	Proteobacteria	0.991524	0.936954
57	Actinobacteria	0.943076	0.765646	Proteobacteria	0.99191	0.934345
58	Actinobacteria	0.943884	0.800597	Proteobacteria	0.994353	0.933987
59	Actinobacteria	0.944332	0.796202
60	Actinobacteria	0.94576	0.801836
61	Actinobacteria	0.951676	0.791793
62	Actinobacteria	0.954528	0.809111
63	Actinobacteria	0.971008	0.835925
64	Actinobacteria	0.973845	0.83035
Precision: the shared gene between the corrected data and the true genome / the all genes detected in the corrected data.
Recall: the shared gene between the corrected data between the true genome / the all genes detected in the true genome.

## Sheet: Table S5
Table S5. The assembly information using different assembly strategies
	Input fasta data size (Gb)	Assembly data size (Mb)	Total reads number	N50	N90	Min read length (bp)	Max read length (bp)	Average read length (bp)
Raw nanopore reads	5.2	—	1375351	5146	1824	871	510592	3823.48
Polished nanopore reads by Pilon	5.1	—	1358631	5179	1851	871	510619	3860.4
CLC assembly (Illumina reads only)	42	306	148227	2043	1116	1000	482534	2064.93
Opera assembly (Illumina + raw nanopore reads)	42+5.2	317	134333	2566	1136	1000	588631	2362.81
Opera assembly (Illumina + polished nanopore reads)	42+5.1	316	135944	2494	1134	1000	588631	2327.25
CLC assembly (Illumina reads only)	10.5	127	163368	706	526	500	85864	—
metaSPAdes assembly (Illumina+polished nanopore reads)	10.5+5.1	152	173392	809	533	500	90061	—
Miniasm assembly (raw nanopore reads only)	5.2	5.3	308	20999	10354	273	79134	17942.3
Miniasm assembly (polished nanopore reads only)	5.1	3.3	196	20522	9940	839	84067	17389.4
Wtdbg2 assembly (raw nanopore reads only)	5.2	28	2533	12738	5642	4075	254519	11188.1
Wtdbg2 assembly (polished nanopore reads only)	5.1	20	1910	12392	5360	3417	101159	10729.9
Because metaSPAdes requires very large computer memory, we only input part of the Illumina reads into a hybrid assembly with nanopore reads

## Sheet: Table S6
Table S6. The comparison of prevalent mapper performance on Illumina reads mapping to nanopore reads
	Total nanopore read number	Total Illumina read number	Run time (h)	Sam file size (Gb)	Mapped nanopore read number	>1x coverage nanopore read numer	Mapped Illumina read numer
Minimap2	694107	40000000	0.17	13	284689 (41.0 %)	57564 (8.3 %)	4397311 (11.0 %)
bbmap	694107	40000000	0.33	2.5	252600 (36.4 %)	59879 (8.6 %)	3514203 (8.8 %)
bwa	694107	40000000	15	20	565517 (81.5 %)	278294 (40.1 %)	32995724 (82.5 %)
LAST	694107	40000000	1	2.6 / (33 G maf file)	498453 (71.8 %)	335469 (48.4 %)	14856319 (37.1 %)
The Illumina and nanopore reads come from the same permafrost DNA sample. The fasta file data size of nanopore reads is about 2 Gb, and that of Illumina reads is about 7 Gb.
